# Supplementary material for: Does a “Western Lifestyle” Confer a Higher Burden of Colorectal Cancer? A Comparison of EU15+ Countries versus Global Trends between 1990 and 2019
Source: Cancers (Basel). 2024 Jun 19;16(12):2277. doi: 10.3390/cancers16122277 (PMC11201493; doi:10.3390/cancers16122277)
Supplement: Supplementary file 1 [file cancers-16-02277-s001.zip]

Archive with 1 entries (1 files):
- cancers-3024772-supplementary.pdf
